# Supplementary material for: Photodetection Properties of MoS2, WS2 and MoxW1-xS2 Heterostructure: A Comparative Study
Source: Nanomaterials (Basel). 2022 Dec 21;13(1):24. doi: 10.3390/nano13010024 (PMC9824100; doi:10.3390/nano13010024)
Supplement: Supplementary file 1 [file nanomaterials-13-00024-s001.zip]

Archive with 1 entries (1 files):
- nanomaterials-2087461-supplementary.pdf
